# Supplementary material for: A widespread sequence-specific mRNA decay pathway mediated by hnRNPs A1 and A2/B1
Source: Genes Dev. 2016 May 1;30(9):1070–85. doi: 10.1101/gad.277392.116 (PMC4863738; doi:10.1101/gad.277392.116)
Supplement: Supplemental Material [file supp_30.9.1070_Supplemental_Table_S1.xlsx]

## Sheet: Band1 ~38 kDa nuclear
Band1 ~38 kDa nuclear extract
prot_hit_num	prot_acc	prot_desc	prot_score	prot_mass	prot_matches	prot_matches_sig	prot_sequences	prot_sequences_sig	prot_cover	prot_pi	emPAI	Molar %
1	2::gi|4504447	heterogeneous nuclear ribonucleoprotein A2/B1 isoform A2	4214	36041	127	127	20	20	61	8.67	15.65	20.023
2	2::gi|14043070	heterogeneous nuclear ribonucleoprotein A1 isoform b	1561	38837	51	51	14	14	44.9	9.17	6.11	7.8173
3	2::gi|14110407	heterogeneous nuclear ribonucleoprotein D-like	1166	46580	48	48	19	19	28.6	9.59	4.92	6.29478
4	2::gi|51466376	PREDICTED: similar to Heterogeneous nuclear ribonucleoprotein A1 (Helix-destabilizing protein) (Single-strand binding protein) (hnRNP core protein A1) (HDP-1) (Topoisomerase-inhibitor suppressed)	981	34061	29	29	7	7	22.4	9.3	2.67	3.41607
5	2::gi|34740329	heterogeneous nuclear ribonucleoprotein A3	532	39799	18	18	11	11	28	9.1	2.05	2.62282
6	2::gi|55956919	heterogeneous nuclear ribonucleoprotein AB isoform a	425	36059	19	19	10	10	28.9	6.49	1.63	2.08547
7	2::gi|119703744	desmoglein 1 preproprotein	350	114702	8	8	6	6	9	4.9	0.18	0.230297
8	2::gi|14110414	heterogeneous nuclear ribonucleoprotein D isoform c	311	32985	11	11	3	3	10.5	8.23	0.33	0.422211
9	2::gi|4504811	junction plakoglobin	244	82434	8	8	6	6	11.5	5.75	0.31	0.396622
10	2::gi|34098946	nuclease sensitive element binding protein 1	243	35903	6	6	3	3	23.5	9.87	0.42	0.537359
11	2::gi|58530842	desmoplakin isoform II	197	262237	5	5	4	4	2.4	6.58	0.06	0.0767656
12	2::gi|20070160	cold shock domain protein A	190	40036	3	3	2	2	9.7	9.77	0.17	0.217503
13	2::gi|20373175	musashi 2 isoform a	183	35345	3	3	2	2	9.5	8.62	0.2	0.255885
14	2::gi|16751921	dermcidin preproprotein	170	11391	4	4	2	2	25.5	6.08	1.2	1.53531
15	2::gi|4502101	annexin I	154	38918	5	5	4	4	12.7	6.57	0.39	0.498976
16	2::gi|7669492	glyceraldehyde-3-phosphate dehydrogenase	140	36201	3	3	3	3	12.8	8.57	0.3	0.383828
17	2::gi|117189975	heterogeneous nuclear ribonucleoprotein C isoform a	140	33707	3	3	2	2	7.5	4.95	0.32	0.409417
18	2::gi|4506773	S100 calcium-binding protein A9	119	13291	2	2	1	1	13.2	5.71	0.26	0.332651
19	2::gi|15147219	purine-rich element binding protein B	115	33392	2	2	1	1	3.8	5.35	0.1	0.127943
20	2::gi|82659083	staufen isoform a	115	55128	4	4	4	4	9.5	9.53	0.26	0.332651
21	2::gi|14141157	heterogeneous nuclear ribonucleoprotein H3 isoform a	79	36960	2	2	2	2	9.5	6.37	0.19	0.243091
22	2::gi|4557894	lysozyme precursor	77	16982	1	1	1	1	8.1	9.38	0.2	0.255885
23	2::gi|4504985	galectin 7	76	15123	1	1	1	1	10.3	7.03	0.23	0.294268
24	2::gi|5803036	heterogeneous nuclear ribonucleoprotein A0	75	30993	1	1	1	1	5.2	9.34	0.11	0.140737
25	2::gi|21614544	S100 calcium-binding protein A8	73	10885	2	2	2	2	23.7	6.51	0.74	0.946776
26	2::gi|7706635	cornulin	68	53730	1	1	1	1	6.7	5.73	0.06	0.0767656
27	2::gi|4505821	prolactin-induced protein	65	16847	2	2	1	1	8.2	8.26	0.2	0.255885
28	2::gi|4507475	transglutaminase 1	63	90529	1	1	1	1	2	5.68	0.04	0.0511771
29	2::gi|17998551	serine (or cysteine) proteinase inhibitor, clade B (ovalbumin), member 12	63	46646	2	2	2	2	5.9	5.36	0.15	0.191914
30	2::gi|10947139	arginase, type I	55	34884	2	2	2	2	7.1	6.72	0.2	0.255885
31	2::gi|4506713	ubiquitin and ribosomal protein S27a precursor	55	18296	1	1	1	1	10.3	9.68	0.18	0.230297
32	2::gi|4557367	bleomycin hydrolase	53	53155	2	2	2	2	6.8	5.87	0.13	0.166325
33	2::gi|4757756	annexin A2 isoform 2	53	38808	1	1	1	1	5	7.57	0.09	0.115148
34	2::gi|67782356	corneodesmosin precursor	50	52347	1	1	1	1	3.4	8.79	0.06	0.0767656
35	2::gi|4826702	desmocollin 1 isoform Dsc1b preproprotein	47	94916	1	1	1	1	1.8	5.32	0.03	0.0383828
36	2::gi|4505591	peroxiredoxin 1	46	22324	1	1	1	1	5	8.27	0.15	0.191914
37	2::gi|14141152	heterogeneous nuclear ribonucleoprotein M isoform a	44	77749	1	1	1	1	1.4	8.84	0.04	0.0511771
38	2::gi|4885165	cystatin A	43	11000	1	1	1	1	21.4	5.38	0.31	0.396622
39	2::gi|4557581	fatty acid binding protein 5 (psoriasis-associated)	38	15497	1	1	1	1	6.7	6.6	0.22	0.281474
40	2::gi|4507499	TIA-1 related protein isoform 1	37	41906	1	1	1	1	2.7	7.62	0.08	0.102354
41	2::gi|21361809	kynurenine aminotransferase III isoform 3	37	42173	1	1	1	1	3.3	9.9	0.08	0.102354
42	2::gi|38201714	ELAV-like 1	37	36240	1	1	1	1	3.4	9.23	0.09	0.115148
43	2::gi|50592994	thioredoxin	36	12015	1	1	1	1	10.5	4.82	0.29	0.371034
44	2::gi|55953087	G protein-binding protein CRFG	36	74317	1	1	1	1	1.6	9.52	0.04	0.0511771
45	2::gi|40068479	mitochondrial rRNA methyltransferase 1 homolog	36	39070	1	1	1	1	3.1	8.15	0.08	0.102354
46	2::gi|6912286	caspase 14 precursor	33	27947	1	1	1	1	5.4	5.44	0.12	0.153531
47	2::gi|36031016	CTCL tumor antigen L14-2	32	104307	1	1	1	1	1.2	5.94	0.03	0.0383828

## Sheet: Band2 ~36 kDa nuclear
Band2 ~36 kDa nuclear extract
prot_hit_num	prot_acc	prot_desc	prot_score	prot_mass	prot_matches	prot_matches_sig	prot_sequences	prot_sequences_sig	prot_cover	prot_pi	emPAI	Molar %
1	2::gi|4504447	heterogeneous nuclear ribonucleoprotein A2/B1 isoform A2	3557	36041	98	98	20	20	61.9	8.67	11.79	8.58453
2	2::gi|58530840	desmoplakin isoform I	840	334021	25	25	17	17	8.6	6.44	0.2	0.145624
3	2::gi|119703744	desmoglein 1 preproprotein	760	114702	25	25	14	14	19.9	4.9	0.71	0.516965
4	2::gi|4504445	heterogeneous nuclear ribonucleoprotein A1 isoform a	742	34289	24	24	9	9	30.9	9.27	2.32	1.68924
5	2::gi|4504811	junction plakoglobin	644	82434	20	20	15	15	28.1	5.75	0.94	0.684433
6	2::gi|89357932	keratin 5b	414	57629	11	11	10	10	21.3	5.79	0.84	0.611621
7	2::gi|34098946	nuclease sensitive element binding protein 1	318	35903	6	6	3	3	23.5	9.87	0.3	0.218436
8	2::gi|4557367	bleomycin hydrolase	276	53155	8	8	5	5	16	5.87	0.35	0.254842
9	2::gi|5803036	heterogeneous nuclear ribonucleoprotein A0	246	30993	5	5	3	3	16.7	9.34	0.5	0.36406
10	2::gi|7669492	glyceraldehyde-3-phosphate dehydrogenase	237	36201	6	6	5	5	24.2	8.57	0.55	0.400466
11	2::gi|39777601	transglutaminase 3 precursor	231	77025	8	8	7	7	15.6	5.71	0.34	0.247561
12	2::gi|10947139	arginase, type I	224	34884	5	5	4	4	15.2	6.72	0.58	0.42231
13	2::gi|6912286	caspase 14 precursor	175	27947	5	5	4	4	15.3	5.44	0.57	0.415028
14	2::gi|4506773	S100 calcium-binding protein A9	169	13291	4	4	3	3	32.5	5.71	0.98	0.713558
15	2::gi|4507475	transglutaminase 1	168	90529	4	4	3	3	5.4	5.68	0.11	0.0800932
16	2::gi|20373175	musashi 2 isoform a	163	35345	3	3	2	2	9.5	8.62	0.2	0.145624
17	2::gi|4504333	histidine ammonia-lyase	158	73336	5	5	4	4	9	6.49	0.19	0.138343
18	2::gi|4505821	prolactin-induced protein	153	16847	3	3	2	2	15.1	8.26	0.44	0.320373
19	2::gi|82659083	staufen isoform a	149	55128	4	4	4	4	9.1	9.53	0.26	0.189311
20	2::gi|4503143	cathepsin D preproprotein	147	45037	2	2	1	1	3.2	6.1	0.07	0.0509684
21	2::gi|4557894	lysozyme precursor	146	16982	2	2	1	1	8.1	9.38	0.2	0.145624
22	2::gi|4757756	annexin A2 isoform 2	144	38808	4	4	4	4	15.3	7.57	0.39	0.283967
23	2::gi|4758236	extracellular matrix protein 1 isoform 1 precursor	140	62262	2	2	1	1	2.6	6.25	0.11	0.0800932
24	2::gi|150456463	gasdermin 1	133	49619	2	2	1	1	4.7	5.19	0.14	0.101937
25	2::gi|4505591	peroxiredoxin 1	121	22324	5	5	4	4	19.6	8.27	0.75	0.54609
26	2::gi|32189392	peroxiredoxin 2 isoform a	111	22049	3	3	3	3	18.2	5.66	0.53	0.385904
27	2::gi|4503571	enolase 1	107	47481	3	3	3	3	9.9	7.01	0.22	0.160186
28	2::gi|4826702	desmocollin 1 isoform Dsc1b preproprotein	102	94916	3	3	2	2	3.1	5.32	0.11	0.0800932
29	2::gi|21614544	S100 calcium-binding protein A8	91	10885	2	2	2	2	23.7	6.51	0.74	0.538809
30	2::gi|16751921	dermcidin preproprotein	89	11391	3	3	2	2	25.5	6.08	1.2	0.873744
31	2::gi|14141157	heterogeneous nuclear ribonucleoprotein H3 isoform a	87	36960	2	2	2	2	9.5	6.37	0.19	0.138343
32	2::gi|50592994	thioredoxin	87	12015	2	2	2	2	22.9	4.82	0.66	0.480559
33	2::gi|22758146	skin aspartic protease	80	37109	2	2	1	1	3.8	5.28	0.09	0.0655308
34	2::gi|67782356	corneodesmosin precursor	76	52347	2	2	1	1	3.4	8.79	0.06	0.0436872
35	2::gi|4885165	cystatin A	68	11000	2	2	1	1	21.4	5.38	0.73	0.531528
36	2::gi|38201714	ELAV-like 1	68	36240	2	2	2	2	7.4	9.23	0.19	0.138343
37	2::gi|4502337	alpha-2-glycoprotein 1, zinc	67	34465	1	1	1	1	4	5.71	0.1	0.072812
38	2::gi|55956919	heterogeneous nuclear ribonucleoprotein AB isoform a	63	36059	1	1	1	1	4.2	6.49	0.09	0.0655308
39	2::gi|17998551	serine (or cysteine) proteinase inhibitor, clade B (ovalbumin), member 12	60	46646	2	2	2	2	5.9	5.36	0.15	0.109218
40	2::gi|4506713	ubiquitin and ribosomal protein S27a precursor	57	18296	1	1	1	1	10.3	9.68	0.18	0.131062
41	2::gi|4557581	fatty acid binding protein 5 (psoriasis-associated)	57	15497	2	2	2	2	21.5	6.6	0.48	0.349498
42	2::gi|4503471	eukaryotic translation elongation factor 1 alpha 1	49	50451	1	1	1	1	2.6	9.1	0.07	0.0509684
43	2::gi|68563515	keratinocyte proline-rich protein	43	67172	3	3	2	2	2.6	8.72	0.1	0.072812
44	2::gi|61743916	carboxypeptidase A4 preproprotein	42	47550	1	1	1	1	2.4	6.23	0.07	0.0509684
45	2::gi|24475851	premature ovarian failure, 1B	38	68879	1	1	1	1	1.7	5.84	0.05	0.036406
46	2::gi|16933559	protocadherin LKC precursor	35	142111	1	1	1	1	0.9	4.31	0.02	0.0145624
47	2::gi|4557014	catalase	34	59947	1	1	1	1	4.6	6.9	0.05	0.036406
48	2::gi|14110407	heterogeneous nuclear ribonucleoprotein D-like	34	46580	1	1	1	1	1.9	9.59	0.07	0.0509684
49	2::gi|36031016	CTCL tumor antigen L14-2	32	104307	1	1	1	1	1.2	5.94	0.03	0.0218436
50	2::gi|54792082	phosphoinositide-3-kinase, catalytic, alpha polypeptide	31	126028	1	1	1	1	0.9	6.88	0.03	0.0218436
51	2::gi|74271845	alpha-2-macroglobulin-like 1	31	162463	1	1	1	1	0.9	5.51	0.02	0.0145624
52	2::gi|116686122	kinesin family member 4	31	141390	1	1	1	1	1	5.99	0.02	0.0145624
53	2::gi|5902072	serine (or cysteine) proteinase inhibitor, clade B (ovalbumin), member 3	30	44594	1	1	1	1	2.3	6.35	0.07	0.0509684
54	2::gi|109255234	centrosomal protein 290kDa	30	290892	1	1	1	1	0.5	5.75	0.01	0.0072812
55	2::gi|62414289	vimentin	29	53676	1	1	1	1	1.9	5.06	0.06	0.0436872
56	2::gi|34452173	integrin alpha X precursor	29	128946	1	1	1	1	1.1	6.19	0.03	0.0218436
57	2::gi|113415944	PREDICTED: similar to Cyclin G-associated kinase	26	148776	1	1	1	1	0.7	9.19	0.02	0.0145624

## Sheet: Band3 ~34 kDa nuclear
Band3 ~34 kDa nuclear extract
prot_hit_num	prot_acc	prot_desc	prot_score	prot_mass	prot_matches	prot_matches_sig	prot_sequences	prot_sequences_sig	prot_cover	prot_pi	emPAI	Molar %
1	2::gi|4504445	heterogeneous nuclear ribonucleoprotein A1 isoform a	3019	34289	93	93	19	19	65	9.27	20.04	1.50519
2	2::gi|58530840	desmoplakin isoform I	1511	334021	39	39	26	26	14	6.44	0.36	0.0270394
3	2::gi|119703744	desmoglein 1 preproprotein	1119	114702	33	33	17	17	24.5	4.9	0.91	0.0683496
4	2::gi|4504811	junction plakoglobin	1112	82434	29	29	17	17	35.2	5.75	1.45	0.108909
5	2::gi|38201714	ELAV-like 1	838	36240	27	27	10	10	41.7	9.23	3.84	0.28842
6	2::gi|4504447	heterogeneous nuclear ribonucleoprotein A2/B1 isoform A2	571	36041	18	18	10	10	38.7	8.67	1.63	0.122428
7	2::gi|5803036	heterogeneous nuclear ribonucleoprotein A0	534	30993	11	11	6	6	34.8	9.34	1.04	0.0781139
8	2::gi|10947139	arginase, type I	433	34884	10	10	7	7	29.8	6.72	1.27	0.095389
9	2::gi|17998551	serine (or cysteine) proteinase inhibitor, clade B (ovalbumin), member 12	377	46646	10	10	6	6	20	5.36	0.61	0.0458168
10	2::gi|7669492	glyceraldehyde-3-phosphate dehydrogenase	358	36201	9	9	6	6	31.6	8.57	0.85	0.0638431
11	2::gi|39777601	transglutaminase 3 precursor	335	77025	13	13	10	10	21.8	5.71	0.58	0.0435635
12	2::gi|4826702	desmocollin 1 isoform Dsc1b preproprotein	313	94916	8	8	3	3	6.3	5.32	0.18	0.0135197
13	2::gi|4757756	annexin A2 isoform 2	240	38808	10	10	8	8	28	7.57	1.09	0.0818693
14	2::gi|4557367	bleomycin hydrolase	172	53155	5	5	4	4	14.3	5.87	0.27	0.0202796
15	2::gi|82659083	staufen isoform a	166	55128	6	6	4	4	11.5	9.53	0.26	0.0195285
16	2::gi|4557581	fatty acid binding protein 5 (psoriasis-associated)	160	15497	7	7	5	5	47.4	6.6	1.69	0.126935
17	2::gi|11545863	methylcrotonoyl-Coenzyme A carboxylase 2 (beta)	155	61808	4	4	4	4	9.6	7.57	0.23	0.0172752
18	2::gi|34098946	nuclease sensitive element binding protein 1	148	35903	2	2	2	2	14.5	9.87	0.19	0.0142708
19	2::gi|4885165	cystatin A	143	11000	4	4	3	3	54.1	5.38	1.27	0.095389
20	2::gi|5902072	serine (or cysteine) proteinase inhibitor, clade B (ovalbumin), member 3	119	44594	4	4	3	3	9	6.35	0.24	0.0180263
21	2::gi|32189392	peroxiredoxin 2 isoform a	110	22049	3	3	2	2	14.1	5.66	0.33	0.0247861
22	2::gi|6912286	caspase 14 precursor	109	27947	3	3	3	3	17.4	5.44	0.4	0.0300438
23	2::gi|4505821	prolactin-induced protein	102	16847	2	2	2	2	15.1	8.26	0.44	0.0330482
24	2::gi|4557801	purine nucleoside phosphorylase	102	32355	2	2	2	2	11.1	6.45	0.22	0.0165241
25	2::gi|4557014	catalase	99	59947	2	2	2	2	6.8	6.9	0.11	0.00826204
26	2::gi|4502337	alpha-2-glycoprotein 1, zinc	98	34465	2	2	2	2	11.1	5.71	0.2	0.0150219
27	2::gi|4505591	peroxiredoxin 1	92	22324	3	3	3	3	14.6	8.27	0.52	0.0390569
28	2::gi|106049292	pyruvate carboxylase precursor	91	130293	1	1	1	1	1.2	6.37	0.03	0.00225328
29	2::gi|6912440	zinc finger protein 346	86	33539	3	3	2	2	10.2	9.24	0.21	0.015773
30	2::gi|50592994	thioredoxin	85	12015	2	2	2	2	22.9	4.82	0.66	0.0495723
31	2::gi|4758236	extracellular matrix protein 1 isoform 1 precursor	82	62262	1	1	1	1	2.6	6.25	0.05	0.00375547
32	2::gi|4504333	histidine ammonia-lyase	81	73336	4	4	4	4	8.4	6.49	0.19	0.0142708
33	2::gi|148539846	desmocollin 3 isoform Dsc3a preproprotein	76	101218	1	1	1	1	1.8	5.77	0.03	0.00225328
34	2::gi|53729344	plakophilin 1 isoform 1a	72	81757	1	1	1	1	2.1	9.18	0.04	0.00300438
35	2::gi|4503987	gamma-glutamyl hydrolase precursor	70	36340	2	2	2	2	8.5	6.67	0.19	0.0142708
36	2::gi|4503143	cathepsin D preproprotein	69	45037	1	1	1	1	3.2	6.1	0.07	0.00525766
37	2::gi|4557894	lysozyme precursor	68	16982	1	1	1	1	8.1	9.38	0.2	0.0150219
38	2::gi|33286418	pyruvate kinase 3 isoform 1	68	58470	2	2	2	2	7.2	7.96	0.12	0.00901314
39	2::gi|4506773	S100 calcium-binding protein A9	65	13291	1	1	1	1	13.2	5.71	0.26	0.0195285
40	2::gi|16751921	dermcidin preproprotein	64	11391	2	2	2	2	25.5	6.08	0.69	0.0518255
41	2::gi|4506713	ubiquitin and ribosomal protein S27a precursor	61	18296	2	2	1	1	10.3	9.68	0.18	0.0135197
42	2::gi|16507237	heat shock 70kDa protein 5	57	72402	1	1	1	1	2.1	5.07	0.05	0.00375547
43	2::gi|67782356	corneodesmosin precursor	57	52347	1	1	1	1	3.4	8.79	0.06	0.00450657
44	2::gi|23110942	proteasome alpha 5 subunit	56	26565	2	2	2	2	13.3	4.74	0.27	0.0202796
45	2::gi|55956919	heterogeneous nuclear ribonucleoprotein AB isoform a	51	36059	1	1	1	1	4.2	6.49	0.09	0.00675985
46	2::gi|4504771	integrin beta 4 binding protein isoform a	51	27095	1	1	1	1	9.8	4.56	0.12	0.00901314
47	2::gi|14141161	heterogeneous nuclear ribonucleoprotein U isoform b	49	89665	1	1	1	1	2.7	5.6	0.04	0.00300438
48	2::gi|4503471	eukaryotic translation elongation factor 1 alpha 1	49	50451	1	1	1	1	2.6	9.1	0.07	0.00525766
49	2::gi|21614544	S100 calcium-binding protein A8	47	10885	1	1	1	1	11.8	6.51	0.32	0.024035
50	2::gi|150456463	gasdermin 1	47	49619	1	1	1	1	3.1	5.19	0.07	0.00525766
51	2::gi|68563515	keratinocyte proline-rich protein	45	67172	2	2	1	1	1.6	8.72	0.05	0.00375547
52	2::gi|61743916	carboxypeptidase A4 preproprotein	45	47550	1	1	1	1	2.4	6.23	0.07	0.00525766
53	2::gi|40254924	leucine rich repeat containing 59	42	35308	2	2	2	2	10.1	9.61	0.2	0.0150219
54	2::gi|36031016	CTCL tumor antigen L14-2	33	104307	2	2	1	1	1.2	5.94	0.03	0.00225328
55	2::gi|47825361	similar to F-box only protein 2	31	30942	1	1	1	1	3.3	6.16	0.11	0.00826204
56	2::gi|54792082	phosphoinositide-3-kinase, catalytic, alpha polypeptide	31	126028	2	2	1	1	0.9	6.88	0.03	0.00225328
57	2::gi|61676091	cyclin C isoform a	29	33620	1	1	1	1	12.4	6.95	0.1	0.00751095
58	2::gi|4503483	eukaryotic translation elongation factor 2	28	96246	1	1	1	1	1.3	6.41	0.03	0.00225328

## Sheet: Band4 ~110 kDa cyto
Band4 ~110 kDa cytoplasmic extract
prot_hit_num	prot_acc	prot_desc	prot_score	prot_mass	prot_matches	prot_matches_sig	prot_sequences	prot_sequences_sig	prot_cover	prot_pi	emPAI	Molar %
1	2::gi|14141161	heterogeneous nuclear ribonucleoprotein U isoform b	4241	89665	132	132	29	29	34.4	5.6	5.46	17.9901
2	2::gi|39930353	superkiller viralicidic activity 2-like 2	1155	118712	38	38	24	24	32.2	6.24	1.14	3.75618
3	2::gi|118601081	heterogeneous nuclear ribonucleoprotein U-like 2	963	85622	25	25	14	14	29.6	4.85	1.04	3.42669
4	2::gi|18497286	DEAH (Asp-Glu-Ala-His) box polypeptide 36	862	115673	23	23	13	13	19.2	7.57	0.56	1.84514
5	2::gi|21536320	E1B-55kDa-associated protein 5 isoform d	804	85311	31	31	17	17	27.8	8.94	1.47	4.84349
6	2::gi|18860916	5~-3~ exoribonuclease 2	758	109426	23	23	14	14	21.2	7.26	0.56	1.84514
7	2::gi|70167113	adenosine deaminase, RNA-specific isoform d	546	104717	15	15	12	12	21.9	8.89	0.45	1.4827
8	2::gi|100913206	DEAH (Asp-Glu-Ala-His) box polypeptide 9	414	142181	14	14	12	12	12.5	6.41	0.34	1.12026
9	2::gi|39841073	S1 RNA binding domain 1	346	112930	14	14	10	10	13.3	8.94	0.37	1.21911
10	2::gi|106049292	pyruvate carboxylase precursor	318	130293	7	7	5	5	6.6	6.37	0.13	0.428336
11	2::gi|4501955	poly (ADP-ribose) polymerase family, member 1	266	113805	7	7	5	5	6.8	9	0.15	0.494234
12	2::gi|27477136	zinc finger antiviral protein isoform 1	249	103135	11	11	10	10	15.6	8.72	0.37	1.21911
13	2::gi|24234750	interleukin enhancer binding factor 3 isoform a	188	95678	4	4	2	2	3.5	8.86	0.11	0.362438
14	2::gi|119703744	desmoglein 1 preproprotein	174	114702	4	4	4	4	6.5	4.9	0.12	0.395387
15	2::gi|4504811	junction plakoglobin	147	82434	4	4	4	4	7.2	5.75	0.17	0.560132
16	2::gi|58530842	desmoplakin isoform II	137	262237	5	5	3	3	2	6.58	0.05	0.164745
17	2::gi|116006955	neuregulin 1 isoform HRG-beta1	124	71796	4	4	3	3	5.1	8.8	0.14	0.461285
18	2::gi|20336290	DEAH (Asp-Glu-Ala-His) box polypeptide 30 isoform 2	107	130327	5	5	5	5	4.2	8.77	0.13	0.428336
19	2::gi|58761546	amine oxidase (flavin containing) domain 2 isoform b	94	93358	1	1	1	1	1.8	6.11	0.04	0.131796
20	2::gi|16751921	dermcidin preproprotein	92	11391	3	3	3	3	25.5	6.08	1.2	3.95387
21	2::gi|21614544	S100 calcium-binding protein A8	77	10885	2	2	2	2	23.7	6.51	0.74	2.43822
22	2::gi|4885165	cystatin A	73	11000	2	2	2	2	39.8	5.38	0.73	2.40527
23	2::gi|50592994	thioredoxin	71	12015	1	1	1	1	12.4	4.82	0.29	0.955519
24	2::gi|4506773	S100 calcium-binding protein A9	71	13291	1	1	1	1	13.2	5.71	0.26	0.856672
25	2::gi|4826702	desmocollin 1 isoform Dsc1b preproprotein	47	94916	1	1	1	1	1.8	5.32	0.03	0.0988468
26	2::gi|41152056	elongation factor Tu GTP binding domain containing 2	47	110378	1	1	1	1	1.3	4.84	0.03	0.0988468
27	2::gi|4557581	fatty acid binding protein 5 (psoriasis-associated)	47	15497	1	1	1	1	6.7	6.6	0.22	0.724876
28	2::gi|4557894	lysozyme precursor	43	16982	1	1	1	1	8.1	9.38	0.2	0.658979
29	2::gi|13491168	pumilio homolog 2	38	114503	1	1	1	1	0.7	6.61	0.03	0.0988468
30	2::gi|4506713	ubiquitin and ribosomal protein S27a precursor	37	18296	1	1	1	1	10.3	9.68	0.18	0.593081
31	2::gi|42558250	membrane component chromosome 11 surface marker 1 isoform 1	35	78489	1	1	1	1	5.9	5.14	0.04	0.131796
32	2::gi|38679960	acetyl-Coenzyme A carboxylase alpha isoform 1	33	271538	1	1	1	1	0.6	6.08	0.01	0.0329489
33	2::gi|10947139	arginase, type I	33	34884	1	1	1	1	3.4	6.72	0.1	0.329489
34	2::gi|38044290	zinc finger, CCHC domain containing 8	31	79156	1	1	1	1	1.8	4.8	0.04	0.131796
35	2::gi|54792082	phosphoinositide-3-kinase, catalytic, alpha polypeptide	30	126028	1	1	1	1	0.9	6.88	0.03	0.0988468
36	2::gi|113415944	PREDICTED: similar to Cyclin G-associated kinase	25	148776	1	1	1	1	0.7	9.19	0.02	0.0658979

## Sheet: Band5 ~68 kDa cyto
Band5 ~68 kDa cytoplasmic extract
prot_hit_num	prot_acc	prot_desc	prot_score	prot_mass	prot_matches	prot_matches_sig	prot_sequences	prot_sequences_sig	prot_cover	prot_pi	emPAI	Molar %
1	2::gi|23397427	synaptotagmin binding, cytoplasmic RNA interacting protein	2996	69818	106	106	23	23	36	8.68	5.29	17.2033
2	2::gi|56237027	insulin-like growth factor 2 mRNA binding protein 1	1779	63783	53	53	17	17	33.4	9.26	3.99	12.9756
3	2::gi|30795212	insulin-like growth factor 2 mRNA binding protein 3	1085	64008	38	38	14	14	32	8.99	2.16	7.02439
4	2::gi|56118219	insulin-like growth factor 2 mRNA binding protein 2 isoform b	826	61918	22	22	10	10	23.9	8.22	1.06	3.44715
5	2::gi|52632383	heterogeneous nuclear ribonucleoprotein L isoform a	692	64720	22	22	9	9	28.2	8.46	1.44	4.68293
6	2::gi|82659083	staufen isoform a	643	55128	21	21	15	15	39.3	9.53	1.68	5.46341
7	2::gi|5031755	heterogeneous nuclear ribonucleoprotein R	569	71184	26	26	11	11	22.7	8.23	0.8	2.60163
8	2::gi|4506103	eukaryotic translation initiation factor 2-alpha kinase 2	349	62512	7	7	4	4	9.1	8.58	0.29	0.943089
9	2::gi|4758138	DEAD (Asp-Glu-Ala-Asp) box polypeptide 5	319	69618	9	9	9	9	15.3	9.06	0.51	1.65854
10	2::gi|14141152	heterogeneous nuclear ribonucleoprotein M isoform a	313	77749	7	7	7	7	15.6	8.84	0.34	1.10569
11	2::gi|119703744	desmoglein 1 preproprotein	232	114702	6	6	5	5	7.7	4.9	0.15	0.487805
12	2::gi|100913206	DEAH (Asp-Glu-Ala-His) box polypeptide 9	211	142181	7	7	5	5	5.3	6.41	0.15	0.487805
13	2::gi|20070160	cold shock domain protein A	166	40036	3	3	3	3	16.4	9.77	0.27	0.878049
14	2::gi|14141161	heterogeneous nuclear ribonucleoprotein U isoform b	165	89665	3	3	2	2	6.7	5.6	0.07	0.227642
15	2::gi|4504811	junction plakoglobin	155	82434	6	6	5	5	9.9	5.75	0.22	0.715447
16	2::gi|33620747	myelin expression factor 2	153	64367	5	5	4	4	10.5	8.96	0.28	0.910569
17	2::gi|34098946	nuclease sensitive element binding protein 1	152	35903	3	3	3	3	23.5	9.87	0.3	0.97561
18	2::gi|148833511	hypothetical protein LOC54502 isoform b	151	57340	4	4	4	4	10.7	5.94	0.25	0.813008
19	2::gi|58530840	desmoplakin isoform I	147	334021	3	3	2	2	1.2	6.44	0.02	0.0650407
20	2::gi|7661892	REST corepressor 1	147	53110	3	3	2	2	8.3	6.56	0.13	0.422764
21	2::gi|5730027	KH domain containing, RNA binding, signal transduction associated 1	133	48311	8	8	3	3	8.6	8.73	0.3	0.97561
22	2::gi|5031703	Ras-GTPase-activating protein SH3-domain-binding protein	107	52189	2	2	2	2	7.3	5.36	0.13	0.422764
23	2::gi|7669492	glyceraldehyde-3-phosphate dehydrogenase	101	36201	3	3	2	2	8.7	8.57	0.19	0.617886
24	2::gi|116812575	high glucose-regulated protein 8	88	62467	2	2	2	2	8.3	8.87	0.11	0.357724
25	2::gi|21614544	S100 calcium-binding protein A8	85	10885	2	2	2	2	23.7	6.51	0.74	2.4065
26	2::gi|100816392	far upstream element (FUSE) binding protein 3	74	61944	3	3	3	3	6.8	8.6	0.17	0.552846
27	2::gi|4505571	sequestosome 1	70	48455	1	1	1	1	3.4	5.1	0.07	0.227642
28	2::gi|38679960	acetyl-Coenzyme A carboxylase alpha isoform 1	65	271538	2	2	2	2	1.3	6.08	0.02	0.0650407
29	2::gi|16751921	dermcidin preproprotein	63	11391	2	2	2	2	25.5	6.08	0.69	2.2439
30	2::gi|4557894	lysozyme precursor	62	16982	1	1	1	1	8.1	9.38	0.2	0.650407
31	2::gi|77812670	exosome component 9 isoform 2	61	49545	1	1	1	1	2.5	5.19	0.07	0.227642
32	2::gi|67782356	corneodesmosin precursor	61	52347	1	1	1	1	3.4	8.79	0.06	0.195122
33	2::gi|15812178	butyrate response factor 2	60	52000	2	2	2	2	5.9	8.52	0.13	0.422764
34	2::gi|4506713	ubiquitin and ribosomal protein S27a precursor	58	18296	1	1	1	1	10.3	9.68	0.18	0.585366
35	2::gi|116006955	neuregulin 1 isoform HRG-beta1	56	71796	1	1	1	1	1.7	8.8	0.05	0.162602
36	2::gi|4826702	desmocollin 1 isoform Dsc1b preproprotein	51	94916	1	1	1	1	1.8	5.32	0.03	0.097561
37	2::gi|50592994	thioredoxin	49	12015	1	1	1	1	12.4	4.82	0.29	0.943089
38	2::gi|4507475	transglutaminase 1	47	90529	1	1	1	1	2	5.68	0.04	0.130081
39	2::gi|4885165	cystatin A	39	11000	1	1	1	1	21.4	5.38	0.31	1.00813
40	2::gi|4557581	fatty acid binding protein 5 (psoriasis-associated)	37	15497	1	1	1	1	6.7	6.6	0.22	0.715447
41	2::gi|36031016	CTCL tumor antigen L14-2	37	104307	1	1	1	1	1.2	5.94	0.03	0.097561
42	2::gi|10947139	arginase, type I	35	34884	1	1	1	1	3.4	6.72	0.1	0.325203
43	2::gi|31542634	filamin A interacting protein 1	30	138537	1	1	1	1	0.9	8.46	0.02	0.0650407
44	2::gi|38348376	UDP-GlcNAc:betaGal beta-1,3-N-acetylglucosaminyltransferase 8	15	43939	1	1	1	1	4.5	8.66	0.08	0.260163

## Sheet: Bands6-8 ~34-38 kDa cyto
Bands6-8 ~34-38 kDa cytoplasmic extract
prot_hit_num	prot_acc	prot_desc	prot_score	prot_mass	prot_matches	prot_matches_sig	prot_sequences	prot_sequences_sig	prot_cover	prot_pi	emPAI	Molar %
1	2::gi|14043072	heterogeneous nuclear ribonucleoprotein A2/B1 isoform B1	3625	37464	127	127	27	27	63.5	8.97	111.01	47.1
2	2::gi|14043070	heterogeneous nuclear ribonucleoprotein A1 isoform b	2557	38837	87	87	24	24	65.1	9.17	34.61	14.6845
3	2::gi|38201714	ELAV-like 1	1928	36240	78	78	20	20	56.4	9.23	26.23	11.129
4	2::gi|14110407	heterogeneous nuclear ribonucleoprotein D-like	850	46580	36	36	13	13	24.8	9.59	3.22	1.3662
5	2::gi|113420141	PREDICTED: similar to Heterogeneous nuclear ribonucleoprotein A1 (Helix-destabilizing protein) (Single-strand binding protein) (hnRNP core protein A1) (HDP-1) (Topoisomerase-inhibitor suppressed)	833	30004	26	26	10	10	31.6	7.25	4.77	2.02384
6	2::gi|5803036	heterogeneous nuclear ribonucleoprotein A0	672	30993	23	23	8	8	28.9	9.34	3.01	1.2771
7	2::gi|55956919	heterogeneous nuclear ribonucleoprotein AB isoform a	658	36059	24	24	11	11	24.1	6.49	3.3	1.40014
8	2::gi|34740329	heterogeneous nuclear ribonucleoprotein A3	627	39799	28	28	15	15	33.6	9.1	5.06	2.14689
9	2::gi|14591909	ribosomal protein L5	456	34569	18	18	9	9	39.7	9.73	2.99	1.26862
10	2::gi|4757756	annexin A2 isoform 2	422	38808	16	16	8	8	32.4	7.57	2.03	0.861301
11	2::gi|5031931	nascent polypeptide-associated complex alpha subunit	409	23370	10	10	5	5	32.6	4.52	2.38	1.0098
12	2::gi|4506667	ribosomal protein P0	404	34423	15	15	8	8	35.6	5.71	2.49	1.05647
13	2::gi|14110414	heterogeneous nuclear ribonucleoprotein D isoform c	287	32985	9	9	4	4	11.1	8.23	0.79	0.335186
14	2::gi|14141157	heterogeneous nuclear ribonucleoprotein H3 isoform a	270	36960	8	8	6	6	32.4	6.37	1.17	0.496415
15	2::gi|6912440	zinc finger protein 346	237	33539	7	7	4	4	16.7	9.24	0.77	0.3267
16	2::gi|5174447	guanine nucleotide binding protein (G protein), beta polypeptide 2-like 1	226	35511	8	8	3	3	12	7.6	0.96	0.407315
17	2::gi|20373175	musashi 2 isoform a	223	35345	5	5	3	3	12.5	8.62	0.5	0.212143
18	2::gi|14141161	heterogeneous nuclear ribonucleoprotein U isoform b	192	89665	3	3	1	1	1.9	5.6	0.06	0.0254572
19	2::gi|4758256	eukaryotic translation initiation factor 2, subunit 1 alpha, 35kDa	178	36374	5	5	3	3	9.5	5.02	0.48	0.203657
20	2::gi|117189975	heterogeneous nuclear ribonucleoprotein C isoform a	176	33707	6	6	4	4	13.4	4.95	0.76	0.322457
21	2::gi|38679967	acetyl-Coenzyme A carboxylase alpha isoform 2	173	267095	8	8	5	5	2.4	5.95	0.11	0.0466715
22	2::gi|15147219	purine-rich element binding protein B	149	33392	4	4	3	3	10.9	5.35	0.54	0.229115
23	2::gi|4758404	FSHD region gene 1	148	29439	3	3	2	2	11.2	9.11	0.63	0.2673
24	2::gi|25453472	eukaryotic translation elongation factor 1 delta isoform 2	122	31217	4	4	4	4	22.1	4.9	0.84	0.3564
25	2::gi|4506619	ribosomal protein L24	121	17882	2	2	1	1	8.3	11.26	0.3	0.127286
26	2::gi|9994185	RNA binding motif protein 7	116	30485	5	5	3	3	12.8	9.56	0.6	0.254572
27	2::gi|4506961	SMN-interacting protein 1 isoform alpha	109	32021	2	2	1	1	4.3	5.43	0.16	0.0678858
28	2::gi|23397427	synaptotagmin binding, cytoplasmic RNA interacting protein	107	69818	4	4	2	2	3.7	8.68	0.15	0.0636429
29	2::gi|100913206	DEAH (Asp-Glu-Ala-His) box polypeptide 9	103	142181	4	4	3	3	2.7	6.41	0.11	0.0466715
30	2::gi|10092617	poly(rC) binding protein 3	99	36201	3	3	2	2	10	8.22	0.3	0.127286
31	2::gi|24307981	exosome component 7	98	32442	2	2	1	1	5.2	5.08	0.34	0.144257
32	2::gi|4502101	annexin I	95	38918	3	3	2	2	6.4	6.57	0.28	0.1188
33	2::gi|9845502	ribosomal protein SA	92	32947	2	2	1	1	4.4	4.79	0.16	0.0678858
34	2::gi|22907025	apolipoprotein B mRNA editing enzyme, catalytic polypeptide-like 3B	88	46749	3	3	3	3	9.7	5.74	0.36	0.152743
35	2::gi|113412358	PREDICTED: similar to Hornerin	82	188565	5	5	4	4	4.3	9.82	0.11	0.0466715
36	2::gi|4507499	TIA-1 related protein isoform 1	82	41906	2	2	1	1	3.5	7.62	0.12	0.0509143
37	2::gi|5453597	F-actin capping protein alpha-1 subunit	76	33073	2	2	1	1	3.5	5.45	0.16	0.0678858
38	2::gi|4505581	protein kinase, interferon-inducible double stranded RNA dependent activator	74	34839	3	3	2	2	6.1	8.69	0.32	0.135772
39	2::gi|10835063	nucleophosmin 1 isoform 1	70	32726	2	2	2	2	3.7	4.64	0.34	0.144257
40	2::gi|5174525	microtubule-associated protein 1B isoform 1	69	271651	1	1	1	1	0.7	4.73	0.02	0.00848572
41	2::gi|16751921	dermcidin preproprotein	62	11391	3	3	2	2	12.7	6.08	1.27	0.538843
42	2::gi|21614544	S100 calcium-binding protein A8	61	10885	1	1	1	1	11.8	6.51	0.54	0.229115
43	2::gi|46852161	methyl-CpG binding domain protein 6	59	101823	4	4	1	1	0.9	9.72	0.05	0.0212143
44	2::gi|15718687	ribosomal protein S3	57	26842	2	2	1	1	6.6	9.68	0.19	0.0806144
45	2::gi|4504973	lactate dehydrogenase C	56	36630	2	2	1	1	3.6	7.08	0.14	0.0594001
46	2::gi|4506723	ribosomal protein S3a	55	30154	4	4	3	3	10.6	9.75	0.61	0.258815
47	2::gi|4758796	developmentally regulated GTP binding protein 1	55	40802	1	1	1	1	4.1	9	0.12	0.0509143
48	2::gi|7669492	glyceraldehyde-3-phosphate dehydrogenase	52	36201	2	2	1	1	4.5	8.57	0.14	0.0594001
49	2::gi|83281438	eukaryotic translation initiation factor 3, subunit 1 alpha, 35kDa	51	29159	1	1	1	1	4.7	4.72	0.18	0.0763715
50	2::gi|4506713	ubiquitin and ribosomal protein S27a precursor	49	18296	1	1	1	1	10.3	9.68	0.3	0.127286
51	2::gi|20149304	ISY1 splicing factor homolog	47	33029	1	1	1	1	4.6	5.15	0.16	0.0678858
52	2::gi|4503513	eukaryotic translation initiation factor 3, subunit 2 beta, 36kDa	46	36878	1	1	1	1	3.7	5.38	0.14	0.0594001
53	2::gi|19923969	coiled-coil domain containing 124	43	25820	1	1	1	1	4.5	9.54	0.2	0.0848572
54	2::gi|16753227	ribosomal protein L6	38	32765	1	1	1	1	3.5	10.59	0.16	0.0678858
55	2::gi|8051631	RNA binding protein (autoantigenic, hnRNP-associated with lethal yellow) long isoform	37	32501	1	1	1	1	3.9	9.2	0.16	0.0678858
56	2::gi|72534660	splicing factor, arginine/serine-rich 7	36	27578	1	1	1	1	3.8	11.83	0.19	0.0806144
57	2::gi|119703744	desmoglein 1 preproprotein	33	114702	1	1	1	1	1.8	4.9	0.04	0.0169714
58	2::gi|15147248	epithelial stromal interaction 1 isoform 2	32	35599	1	1	1	1	3.9	9.87	0.14	0.0594001
59	2::gi|4557325	apolipoprotein E precursor	31	36246	1	1	1	1	3.5	5.65	0.14	0.0594001
60	2::gi|4506661	ribosomal protein L7a	31	30148	1	1	1	1	4.1	10.61	0.17	0.0721286
61	2::gi|148727341	serine/threonine kinase receptor associated protein	29	38756	1	1	1	1	5.1	4.98	0.13	0.0551572
62	2::gi|4503515	eukaryotic translation initiation factor 3, subunit 3 gamma, 40kDa	29	40076	1	1	1	1	3.4	6.09	0.13	0.0551572
