# Supplementary material for: A widespread sequence-specific mRNA decay pathway mediated by hnRNPs A1 and A2/B1
Source: Genes Dev. 2016 May 1;30(9):1070–85. doi: 10.1101/gad.277392.116 (PMC4863738; doi:10.1101/gad.277392.116)
Supplement: Supplemental Material [file supp_30.9.1070_Supplemental_Table_S2.xlsx]

## Sheet: Tabelle1
Table S2. Oligonucleotides used in qRT-PCR assays.
target	sequence
GAPDH_fw	CAGCCTCAAGATCATCAGCAATGC
GAPDH_rv	ATGGCATGGACTGTGGTCATG
Neo_fw	CTTGGGTGGAGAGGCTATTCG
Neo_rv	GAACACGGCGGCATCAGAG
GFP_fw	TTGCCGCCAGAACACAGGTGTCG
GFP_rv	CACGATGCCGGTGAACAGCTCG
FireflyLuc_fw	TGTGGCCAGCCAGGTTACAACC
FireflyLuc_rv	CGTCCAACTTGCCGGTCAGTCC
XRN1_fw	TCCCTTGTTGGAATGCCACAACCTG
XRN1_rv	CACTGTGGCCCATGTACCAGTAAGC
DCP2_fw	GGCTTCAGCCAGCAAAGCAGC
DCP2_rv	CACTGGAGCTAGGCAAGTCATATACAGC
DIS3L_fw	GTACACCGCTTGTTAATGGCAGCC
DIS3L_rv	CTTCTGAGAATGCTGTGCTGCTTGG
DIS3L2_fw	TGGAGAGAAGAGTGACCTTGGAGCC
DIS3L2_rv	GTCAACAGGTCCTAAAGCCAGTGTGG
EXOSC4_fw	TCTATGTGCAGGTGCTACAGGCAG
EXOSC4_rv	CTCATGGGTATCCCGGCATCCAG
CNOT1_fw1	TGCGCAGCAACCTACAGGTATCC
CNOT1_rv1	ATGGCCTGAGTCCCGACATAGAGC
PARN_fw	GAAGGAGCTTTCTCCAGCAGGAAGC
PARN_rv	AGCGGTTTGCTGCCCTCAGG
PAN3_fw	CCATTGGCATTAATGGCCCAGTACCAG
PAN3_rv	TCTCTCGCTGAATTCCTGCCAAAGAG
hnRNP U_fw	GGAACTACAACCAGAACTTCAGAGGACG
hnRNP U_rv	GCTTCTGACCCCAGAATTGACCCTG
hnRNP Q_fw	CGAGATGGTGCTGTCAAGGCTATGG
hnRNP Q_rv	TCCTTTTCTGATCTGGTGGCTTGGC
