# Supplementary material for: A widespread sequence-specific mRNA decay pathway mediated by hnRNPs A1 and A2/B1
Source: Genes Dev. 2016 May 1;30(9):1070–85. doi: 10.1101/gad.277392.116 (PMC4863738; doi:10.1101/gad.277392.116)
Supplement: Supplemental Material [file supp_30.9.1070_Supplemental_Table_S3.xlsx]

## Sheet: Tabelle1
Table S3. RNA motifs and their corresponding mutations used in this study.
motif	wild-type	mutation	purpose
1	UAAGUUAU	UAACAAAU	Luciferase assay, qRT-PCR GFP-3'UTR transcript levels, mRNA transfections
		UAAGACAU	Concatemerized constructs for luciferase assays, RNA pull-down, qRT-PCR, poly(A) tail length analysis
2	UAACUUAU	UAAGAAAU	Luciferase assay, qRT-PCR GFP-3'UTR transcript levels, mRNA transfections
		UAACACAU	Concatemerized constructs for luciferase assays, RNA pull-down,
3	UUGCAUGG	UUGGUAGG	Luciferase assay
4	GUAAAUAG	GUAUUAAG	Luciferase assay
5	UUGUAAAU	UUCAUAAU	Luciferase assay
6	CCUUACUC	CCACGCUC	Luciferase assay
7	UUGUACAA	UUGAUGAA	Luciferase assay
8	GUAUUUUG	GUUAAUUG	Luciferase assay
9	UAAAUACA	UAAAAUGA	Luciferase assay
10	CACUAACC	CAUCGACC	Luciferase assay
