# Supplementary material for: A widespread sequence-specific mRNA decay pathway mediated by hnRNPs A1 and A2/B1
Source: Genes Dev. 2016 May 1;30(9):1070–85. doi: 10.1101/gad.277392.116 (PMC4863738; doi:10.1101/gad.277392.116)
Supplement: Supplemental Material [file supp_30.9.1070_Supplemental_Table_S4.xlsx]

## Sheet: Tabelle1
Table S4. shRNA constructs used in this study.
target	shRNA hairpin reference	target sequence
GFP	TRCN0000072186	TGCCCGACAACCACTACCTGA
GFP	TRCN0000072197	CTACGGCAAGCTGACCCTGAA
GFP	TRCN0000072181	ACAACAGCCACAACGTCTATA
lacZ	TRCN0000072223	TGTTCGCATTATCCGAACCAT
hnRNP A2/B1-1		GTTCAGAGTTCTAGGAGTG
hnRNP A2/B1-2	TRCN0000314508	AGCTTCAGGTTATCGAAATAA
hnRNP A1-1	TRCN0000006586	AGATATTTGTTGGTGGCATTA
hnRNP A1-2	TRCN0000235098	ACCCATGAAGGGAGGAAATTT
XRN1-1	TRCN0000290746	CCCAATCTTGATGCTTTAATA
XRN1-2	TRCN0000296739	GTTACTCACAGGTCGTAAATA
DCP2-1	TRCN0000050143	CCACGGAAACTTCAGGATAAT
DCP2-2	TRCN0000050147	CTTGGATTTCTACATGCAGAA
CNOT1-1	TRCN0000276071	TGCCTATTTGGTGGTATAATT
CNOT1-2	TRCN0000285484	GCCAAATTGTCTCGAATACTT
PARN-1	TRCN0000049746	CCTATGTATCTCCTAACACTT
PARN-2	TRCN0000049744	CCCAGACTCTTGGATACTAAA
PAN3-1	TRCN0000049807	CGAGTAAATTGTGTTGGAGTT
PAN3-2	TRCN0000049803	CCCTCTCTTGTGTTTGCATAT
DIS3L-1	TRCN0000315302	TGGTATGGCAGAACCATTATT
DIS3L-2	TRCN0000315360	ACGCAGCTGTTTGGTACTATC
DIS3L2-1		AGTTCATGCTCTTGGCCAA
DIS3L2-2		TTTCTTAACACCATCAACC
EXOSC4-1	TRCN0000051364	CGCTCCCAGATTGATATCTAT
EXOSC4-2	TRCN0000051363	GCCCTAGTGAACTGTCAATAT
hnRNP U-1	TRCN0000350256	CAGTGCTTCTTCCCTTACAAT
hnRNP U-2	TRCN0000320513	GCAACTGTGAGACTGAAGATT
hnRNP Q-1	TRCN0000275206	GTATGACGATTACTACTATTA
hnRNP Q-2	TRCN0000221643	CCAAAGTAGCAGATTCTAGTA
